# Supplementary material for: Negatively charged, intrinsically disordered regions can accelerate target search by DNA-binding proteins
Source: Nucleic Acids Res. 2023 Feb 13;51(10):4701–12. doi: 10.1093/nar/gkad045 (PMC10250230; doi:10.1093/nar/gkad045)
Supplement: gkad045_Supplemental_Files [file gkad045_supplemental_files.zip]

Archive with 2 entries (2 files):
- MovieS1.mov
- si113022a.pdf
